# Supplementary material for: Unraveling Transcriptome Profile, Epigenetic Dynamics, and Morphological Changes in Psoriasis-like Keratinocytes: “Insights into Similarity with Psoriatic Lesional Epidermis”
Source: Cells. 2023 Dec 12;12(24):2825. doi: 10.3390/cells12242825 (PMC10741855; doi:10.3390/cells12242825)
Supplement: Supplementary file 1 [file cells-12-02825-s001.zip]

Archive with 1 entries (1 files):
- cells-2668059-supplementary.pdf
